# Supplementary material for: A new class of binding-protein dependent solute transporter exemplified by the TAXI-GltS system from Bordetella pertussis
Source: Commun Biol. 2025 Aug 12;8:1201. doi: 10.1038/s42003-025-08591-x (PMC12344293; doi:10.1038/s42003-025-08591-x)
Supplement: Supplementary file 2 — Supplementary data 1 [file 42003_2025_8591_MOESM2_ESM.xlsx]

## Sheet: Fig 2A
ml	BP0403-FL
-0.040748	0
-0.039916	-3.65108
-0.039083	-3.65152
-0.038251	-3.65236
-0.037419	-3.65246
-0.036586	-3.6533
-0.035754	-3.65374
-0.034922	-3.65427
-0.034089	-3.65479
-0.033257	-3.65522
-0.032425	-3.65518
-0.031592	-3.65445
-0.03076	-3.65397
-0.029928	-3.65326
-0.029095	-3.65385
-0.028263	-3.65428
-0.027431	-3.65433
-0.026598	-3.65454
-0.025766	-3.65371
-0.024934	-3.65325
-0.024101	-3.65327
-0.023269	-3.65323
-0.022437	-3.65362
-0.021604	-3.65401
-0.020772	-3.65409
-0.01994	-3.65352
-0.019107	-3.6535
-0.018275	-3.65367
-0.017443	-3.65357
-0.01661	-3.65351
-0.015778	-3.65326
-0.014946	-3.65283
-0.014113	-3.65264
-0.013281	-0.53604
-0.012448	-0.000587
-0.011616	-0.000987
-0.010784	-0.000153
-0.009951	-0.000641
-0.009119	-0.000485
-0.008287	-0.000698
-0.007454	-0.001273
-0.006622	-0.001412
-0.00579	-0.001982
-0.004957	-0.001136
-0.004125	-0.000543
-0.003293	-0.001012
-0.00246	-0.001203
-0.001628	-0.001106
-0.000796	-0.001315
3.7e-05	-0.001142
0.000869	-0.001049
0.001701	-0.001801
0.002534	-0.002065
0.003366	-0.002259
0.004198	-0.002899
0.005031	-0.002664
0.005863	-0.002139
0.006695	-0.002173
0.007528	-0.002432
0.00836	-0.002072
0.009192	-0.001065
0.010025	-0.001158
0.010857	-0.001529
0.011689	-0.001464
0.012522	-0.001377
0.013354	-0.000965
0.014186	-0.001414
0.015019	-0.001286
0.015851	-0.002507
0.016683	-0.00301
0.017516	-0.003106
0.018348	-0.002645
0.01918	-0.002309
0.020013	-0.001445
0.020845	-0.001564
0.021677	-0.001218
0.02251	-0.000687
0.023342	-0.000869
0.024174	-5.1e-05
0.025007	-5.8e-05
0.025839	7.4e-05
0.026671	0.00046
0.027504	0.000463
0.028336	0.000236
0.029168	0.000265
0.030001	0.00031
0.030833	0.000735
0.031666	0.001379
0.032498	0.001245
0.03333	0.000481
0.034163	0.000197
0.034995	4e-05
0.035827	0.000307
0.03666	-0.00011
0.037492	-0.000586
0.038324	6.9e-05
0.039157	0.000292
0.039989	0.000156
0.040821	0.000531
0.041654	0.001014
0.042486	0.001668
0.043318	0.002125
0.044151	0.002734
0.044983	0.00322
0.045815	0.003618
0.046648	0.003514
0.04748	0.002797
0.048312	0.00288
0.049145	0.003452
0.049977	0.003305
0.050809	0.002934
0.051642	0.002953
0.052474	0.003433
0.053306	0.003764
0.054139	0.003224
0.054971	0.002794
0.055803	0.003481
0.056636	0.003339
0.057468	0.003144
0.0583	0.003087
0.059133	0.003526
0.059965	0.002784
0.060797	0.002155
0.06163	0.002203
0.062462	0.002031
0.063294	0.00143
0.064127	0.00146
0.064959	0.002071
0.065791	0.001968
0.066624	0.001904
0.067456	0.002026
0.068288	0.002189
0.069121	0.00252
0.069953	0.003105
0.070785	0.00345
0.071618	0.003497
0.07245	0.003183
0.073282	0.002699
0.074115	0.002792
0.074947	0.003485
0.075779	0.003883
0.076612	0.00408
0.077444	0.004123
0.078277	0.004425
0.079109	0.004405
0.079941	0.003359
0.080774	0.003204
0.081606	0.003286
0.082438	0.00295
0.083271	0.002065
0.084103	0.001518
0.084935	0.001583
0.085768	0.00134
0.0866	0.001363
0.087432	0.002111
0.088265	0.002391
0.089097	0.002488
0.089929	0.003229
0.090762	0.004108
0.091594	0.005184
0.092426	0.005344
0.093259	0.005381
0.094091	0.005195
0.094923	0.004741
0.095756	0.00443
0.096588	0.003986
0.09742	0.003146
0.098253	0.002864
0.099085	0.003479
0.099917	0.003624
0.10075	0.003413
0.101582	0.00344
0.102414	0.003712
0.103247	0.003375
0.104079	0.002957
0.104911	0.003245
0.105744	0.002545
0.106576	0.001601
0.107408	0.000674
0.108241	0.000453
0.109073	0.000475
0.109905	0.000295
0.110738	0.000265
0.11157	-0.00016
0.112402	-0.00074
0.113235	-0.000753
0.114067	-0.000895
0.114899	-0.000551
0.115732	-0.000634
0.116564	-0.000914
0.117396	-0.000639
0.118229	-4.5e-05
0.119061	-6.1e-05
0.119893	-0.000209
0.120726	7e-06
0.121558	0.000578
0.122391	0.000859
0.123223	0.000666
0.124055	0.00048
0.124888	0.000848
0.12572	0.00082
0.126552	0.000364
0.127385	0.00036
0.128217	0.000157
0.129049	-0.00038
0.129882	-0.000456
0.130714	-0.000172
0.131546	-0.000488
0.132379	-0.001179
0.133211	-0.002406
0.134043	-0.002856
0.134876	-0.002559
0.135708	-0.002136
0.13654	-0.001607
0.137373	-0.001191
0.138205	-0.000693
0.139037	-0.000221
0.13987	0.000475
0.140702	0.000572
0.141534	0.000125
0.142367	-0.000124
0.143199	-9.5e-05
0.144031	0.000222
0.144864	0.000898
0.145696	0.001727
0.146528	0.002366
0.147361	0.003362
0.148193	0.004231
0.149025	0.005104
0.149858	0.005394
0.15069	0.005366
0.151522	0.005667
0.152355	0.005105
0.153187	0.004453
0.154019	0.004935
0.154852	0.005467
0.155684	0.005784
0.156516	0.005905
0.157349	0.006002
0.158181	0.006791
0.159013	0.007145
0.159846	0.006568
0.160678	0.007214
0.16151	0.008289
0.162343	0.00935
0.163175	0.010528
0.164007	0.010847
0.16484	0.011396
0.165672	0.011954
0.166505	0.012508
0.167337	0.013576
0.168169	0.01467
0.169002	0.015772
0.169834	0.017047
0.170666	0.018355
0.171499	0.018929
0.172331	0.019148
0.173163	0.01958
0.173996	0.01981
0.174828	0.020715
0.17566	0.022007
0.176493	0.022443
0.177325	0.023076
0.178157	0.024287
0.17899	0.025197
0.179822	0.025558
0.180654	0.025673
0.181487	0.025777
0.182319	0.026425
0.183151	0.028274
0.183984	0.02998
0.184816	0.031303
0.185648	0.031917
0.186481	0.032151
0.187313	0.032327
0.188145	0.032347
0.188978	0.032614
0.18981	0.033134
0.190642	0.033729
0.191475	0.034777
0.192307	0.035704
0.193139	0.036211
0.193972	0.037567
0.194804	0.038771
0.195636	0.039176
0.196469	0.03979
0.197301	0.040648
0.198133	0.041113
0.198966	0.041556
0.199798	0.041774
0.20063	0.041835
0.201463	0.042551
0.202295	0.042542
0.203127	0.042305
0.20396	0.042011
0.204792	0.041474
0.205624	0.041417
0.206457	0.041378
0.207289	0.041987
0.208121	0.042734
0.208954	0.042498
0.209786	0.042343
0.210619	0.041979
0.211451	0.041127
0.212283	0.040741
0.213116	0.040872
0.213948	0.041224
0.21478	0.041586
0.215613	0.041496
0.216445	0.040946
0.217277	0.040727
0.21811	0.040454
0.218942	0.040186
0.219774	0.039522
0.220607	0.039416
0.221439	0.03986
0.222271	0.039889
0.223104	0.039752
0.223936	0.039813
0.224768	0.039645
0.225601	0.039415
0.226433	0.039328
0.227265	0.039689
0.228098	0.039481
0.22893	0.039401
0.229762	0.039302
0.230595	0.038728
0.231427	0.03839
0.232259	0.038351
0.233092	0.038118
0.233924	0.038102
0.234756	0.038446
0.235589	0.038376
0.236421	0.037696
0.237253	0.0373
0.238086	0.037951
0.238918	0.03929
0.23975	0.041008
0.240583	0.0419
0.241415	0.042897
0.242247	0.043521
0.24308	0.043568
0.243912	0.044102
0.244744	0.043957
0.245577	0.04378
0.246409	0.044179
0.247241	0.044691
0.248074	0.045528
0.248906	0.045702
0.249738	0.04562
0.250571	0.045905
0.251403	0.046342
0.252236	0.046643
0.253068	0.046727
0.2539	0.046816
0.254733	0.046916
0.255565	0.046467
0.256397	0.045872
0.25723	0.046701
0.258062	0.047595
0.258894	0.048049
0.259727	0.048381
0.260559	0.048454
0.261391	0.048341
0.262224	0.048692
0.263056	0.048942
0.263888	0.049849
0.264721	0.050718
0.265553	0.051609
0.266385	0.051565
0.267218	0.051236
0.26805	0.05179
0.268882	0.052957
0.269715	0.054028
0.270547	0.055106
0.271379	0.056702
0.272212	0.058504
0.273044	0.06034
0.273876	0.062322
0.274709	0.064458
0.275541	0.066601
0.276373	0.068425
0.277206	0.07026
0.278038	0.072943
0.27887	0.075499
0.279703	0.076916
0.280535	0.077929
0.281367	0.078874
0.2822	0.080722
0.283032	0.08287
0.283864	0.085007
0.284697	0.087921
0.285529	0.090288
0.286361	0.093211
0.287194	0.096577
0.288026	0.099356
0.288858	0.102031
0.289691	0.104563
0.290523	0.107503
0.291355	0.110763
0.292188	0.113944
0.29302	0.116699
0.293852	0.119913
0.294685	0.123578
0.295517	0.126391
0.296349	0.129109
0.297182	0.133201
0.298014	0.136748
0.298847	0.139143
0.299679	0.141775
0.300511	0.144735
0.301344	0.147862
0.302176	0.151509
0.303008	0.15482
0.303841	0.158272
0.304673	0.161606
0.305505	0.165137
0.306338	0.168162
0.30717	0.17136
0.308002	0.174907
0.308835	0.178551
0.309667	0.181673
0.310499	0.184534
0.311332	0.187588
0.312164	0.191212
0.312996	0.194093
0.313829	0.196564
0.314661	0.199126
0.315493	0.201233
0.316326	0.202546
0.317158	0.204274
0.31799	0.20568
0.318823	0.206159
0.319655	0.206792
0.320487	0.207676
0.32132	0.208603
0.322152	0.209361
0.322984	0.210378
0.323817	0.211321
0.324649	0.212074
0.325481	0.212929
0.326314	0.213415
0.327146	0.214236
0.327978	0.214819
0.328811	0.214991
0.329643	0.215406
0.330475	0.215751
0.331308	0.216072
0.33214	0.215874
0.332972	0.214724
0.333805	0.214044
0.334637	0.214157
0.335469	0.214004
0.336302	0.213101
0.337134	0.213225
0.337966	0.213561
0.338799	0.213013
0.339631	0.212017
0.340463	0.2116
0.341296	0.210993
0.342128	0.209898
0.342961	0.208499
0.343793	0.20659
0.344625	0.204825
0.345458	0.203619
0.34629	0.202641
0.347122	0.201036
0.347955	0.199688
0.348787	0.197793
0.349619	0.195684
0.350452	0.193898
0.351284	0.192263
0.352116	0.190846
0.352949	0.18954
0.353781	0.186829
0.354613	0.184793
0.355446	0.18332
0.356278	0.181422
0.35711	0.179231
0.357943	0.177438
0.358775	0.175106
0.359607	0.173184
0.36044	0.172415
0.361272	0.171778
0.362104	0.170263
0.362937	0.168735
0.363769	0.167311
0.364601	0.165697
0.365434	0.163825
0.366266	0.16226
0.367098	0.159965
0.367931	0.158375
0.368763	0.156541
0.369595	0.15489
0.370428	0.15316
0.37126	0.151395
0.372092	0.149623
0.372925	0.148078
0.373757	0.146329
0.374589	0.145024
0.375422	0.143703
0.376254	0.142238
0.377086	0.140674
0.377919	0.140322
0.378751	0.138747
0.379583	0.136515
0.380416	0.133902
0.381248	0.131996
0.38208	0.130422
0.382913	0.129187
0.383745	0.127896
0.384577	0.126914
0.38541	0.126518
0.386242	0.126163
0.387075	0.125562
0.387907	0.123796
0.388739	0.122852
0.389572	0.122231
0.390404	0.121456
0.391236	0.121252
0.392069	0.120705
0.392901	0.119015
0.393733	0.117202
0.394566	0.115305
0.395398	0.11455
0.39623	0.113874
0.397063	0.112921
0.397895	0.112355
0.398727	0.111237
0.39956	0.110502
0.400392	0.110086
0.401224	0.109401
0.402057	0.108382
0.402889	0.107366
0.403721	0.107042
0.404554	0.106712
0.405386	0.105638
0.406218	0.104661
0.407051	0.104123
0.407883	0.102756
0.408715	0.102949
0.409548	0.102666
0.41038	0.102096
0.411212	0.101408
0.412045	0.100577
0.412877	0.100177
0.413709	0.099937
0.414542	0.099201
0.415374	0.099309
0.416206	0.099489
0.417039	0.098841
0.417871	0.098198
0.418703	0.098312
0.419536	0.097462
0.420368	0.097393
0.4212	0.096811
0.422033	0.097091
0.422865	0.097313
0.423697	0.097169
0.42453	0.096499
0.425362	0.096906
0.426194	0.097223
0.427027	0.096795
0.427859	0.096036
0.428691	0.095318
0.429524	0.095507
0.430356	0.09531
0.431188	0.094807
0.432021	0.094259
0.432853	0.093372
0.433686	0.092704
0.434518	0.093074
0.43535	0.092789
0.436183	0.092264
0.437015	0.092589
0.437847	0.091383
0.43868	0.090151
0.439512	0.089394
0.440344	0.088739
0.441177	0.087814
0.442009	0.087334
0.442841	0.086693
0.443674	0.086062
0.444506	0.085259
0.445338	0.084981
0.446171	0.0844
0.447003	0.084314
0.447835	0.08468
0.448668	0.084177
0.4495	0.083703
0.450332	0.08286
0.451165	0.082053
0.451997	0.081705
0.452829	0.081599
0.453662	0.080997
0.454494	0.079916
0.455326	0.079132
0.456159	0.077969
0.456991	0.076589
0.457823	0.075972
0.458656	0.075954
0.459488	0.076261
0.46032	0.074702
0.461153	0.073699
0.461985	0.072834
0.462817	0.073258
0.46365	0.073633
0.464482	0.073136
0.465314	0.07258
0.466147	0.072706
0.466979	0.073445
0.467811	0.073178
0.468644	0.072923
0.469476	0.071947
0.470308	0.071252
0.471141	0.070373
0.471973	0.069596
0.472805	0.068412
0.473638	0.068422
0.47447	0.068745
0.475302	0.068131
0.476135	0.067883
0.476967	0.067557
0.4778	0.067741
0.478632	0.065952
0.479464	0.065336
0.480297	0.065006
0.481129	0.064039
0.481961	0.063762
0.482794	0.064293
0.483626	0.063672
0.484458	0.063744
0.485291	0.062829
0.486123	0.062571
0.486955	0.06273
0.487788	0.062407
0.48862	0.062588
0.489452	0.061835
0.490285	0.061449
0.491117	0.061882
0.491949	0.061863
0.492782	0.062016
0.493614	0.061724
0.494446	0.060357
0.495279	0.059705
0.496111	0.059348
0.496943	0.05919
0.497776	0.060235
0.498608	0.060436
0.49944	0.060647
0.500273	0.059239
0.501105	0.057449
0.501937	0.057225
0.50277	0.05679
0.503602	0.055823
0.504434	0.055272
0.505267	0.054581
0.506099	0.054214
0.506931	0.053781
0.507764	0.05296
0.508596	0.051487
0.509428	0.051034
0.510261	0.05099
0.511093	0.050731
0.511925	0.050688
0.512758	0.051143
0.51359	0.050503
0.514422	0.050573
0.515255	0.050297
0.516087	0.049218
0.516919	0.048735
0.517752	0.049256
0.518584	0.048009
0.519416	0.047422
0.520249	0.0483
0.521081	0.048589
0.521913	0.048561
0.522746	0.048877
0.523578	0.048585
0.52441	0.049058
0.525243	0.048785
0.526075	0.048198
0.526908	0.048883
0.52774	0.049197
0.528572	0.048313
0.529405	0.047679
0.530237	0.047095
0.531069	0.047305
0.531902	0.047246
0.532734	0.04563
0.533566	0.045514
0.534399	0.044397
0.535231	0.043533
0.536063	0.043777
0.536896	0.044078
0.537728	0.044274
0.53856	0.043916
0.539393	0.043008
0.540225	0.043219
0.541057	0.041735
0.54189	0.042095
0.542722	0.042578
0.543554	0.042209
0.544387	0.042267
0.545219	0.042033
0.546051	0.040887
0.546884	0.040974
0.547716	0.041421
0.548548	0.04134
0.549381	0.04146
0.550213	0.041049
0.551045	0.039909
0.551878	0.038364
0.55271	0.038334
0.553542	0.03778
0.554375	0.036773
0.555207	0.036561
0.556039	0.036868
0.556872	0.036011
0.557704	0.035769
0.558536	0.036663
0.559369	0.036053
0.560201	0.036243
0.561033	0.036341
0.561866	0.036561
0.562698	0.036147
0.56353	0.036521
0.564363	0.036155
0.565195	0.035488
0.566027	0.034362
0.56686	0.034081
0.567692	0.034119
0.568524	0.03318
0.569357	0.03258
0.570189	0.032046
0.571022	0.032313
0.571854	0.031948
0.572686	0.030991
0.573519	0.030682
0.574351	0.030799
0.575183	0.029866
0.576016	0.030163
0.576848	0.030452
0.57768	0.030424
0.578513	0.030208
0.579345	0.028669
0.580177	0.028807
0.58101	0.028191
0.581842	0.028933
0.582674	0.029409
0.583507	0.029118
0.584339	0.029391
0.585171	0.029839
0.586004	0.029135
0.586836	0.029766
0.587668	0.030005
0.588501	0.028752
0.589333	0.027484
0.590165	0.028249
0.590998	0.028269
0.59183	0.027946
0.592662	0.028033
0.593495	0.028214
0.594327	0.028929
0.595159	0.029295
0.595992	0.029051
0.596824	0.029609
0.597656	0.029131
0.598489	0.028486
0.599321	0.027881
0.600153	0.027068
0.600986	0.027735
0.601818	0.027481
0.60265	0.027862
0.603483	0.026583
0.604315	0.026482
0.605147	0.026236
0.60598	0.026268
0.606812	0.02665
0.607644	0.026688
0.608477	0.026569
0.609309	0.026941
0.610142	0.027592
0.610974	0.027764
0.611806	0.028385
0.612639	0.028057
0.613471	0.027982
0.614303	0.02798
0.615136	0.027388
0.615968	0.028285
0.6168	0.028954
0.617633	0.027843
0.618465	0.027716
0.619297	0.027587
0.62013	0.027768
0.620962	0.027726
0.621794	0.027102
0.622627	0.026634
0.623459	0.025205
0.624291	0.024914
0.625124	0.025596
0.625956	0.02576
0.626788	0.025522
0.627621	0.025899
0.628453	0.025703
0.629285	0.025639
0.630118	0.026447
0.63095	0.026472
0.631782	0.025829
0.632615	0.025561
0.633447	0.026422
0.634279	0.027102
0.635112	0.027648
0.635944	0.026791
0.636776	0.027028
0.637609	0.027654
0.638441	0.027678
0.639273	0.027667
0.640106	0.028501
0.640938	0.029535
0.64177	0.0285
0.642603	0.027647
0.643435	0.027916
0.644267	0.026508
0.6451	0.026809
0.645932	0.026454
0.646764	0.02556
0.647597	0.024982
0.648429	0.025693
0.649261	0.02583
0.650094	0.0268
0.650926	0.026069
0.651758	0.02566
0.652591	0.024864
0.653423	0.024162
0.654256	0.024444
0.655088	0.024285
0.65592	0.023407
0.656753	0.023151
0.657585	0.022527
0.658417	0.021612
0.65925	0.022831
0.660082	0.022501
0.660914	0.022802
0.661747	0.021946
0.662579	0.023766
0.663411	0.023758
0.664244	0.023999
0.665076	0.024376
0.665908	0.024367
0.666741	0.023842
0.667573	0.023402
0.668405	0.023725
0.669238	0.023268
0.67007	0.022294
0.670902	0.02246
0.671735	0.022477
0.672567	0.02254
0.673399	0.022673
0.674232	0.022449
0.675064	0.021665
0.675896	0.020665
0.676729	0.019827
0.677561	0.020552
0.678393	0.019719
0.679226	0.018782
0.680058	0.019112
0.68089	0.019458
0.681723	0.019527
0.682555	0.018788
0.683387	0.019236
0.68422	0.019136
0.685052	0.01922
0.685884	0.019558
0.686717	0.019666
0.687549	0.01951
0.688381	0.020151
0.689214	0.021005
0.690046	0.020612
0.690878	0.020892
0.691711	0.020201
0.692543	0.020494
0.693375	0.020092
0.694208	0.020973
0.69504	0.021161
0.695872	0.021056
0.696705	0.02154
0.697537	0.022298
0.69837	0.022683
0.699202	0.02285
0.700034	0.021482
0.700867	0.021409
0.701699	0.021504
0.702531	0.021356
0.703364	0.022181
0.704196	0.021404
0.705028	0.021682
0.705861	0.021523
0.706693	0.021301
0.707525	0.021618
0.708358	0.021521
0.70919	0.02136
0.710022	0.020608
0.710855	0.02068
0.711687	0.021433
0.712519	0.021148
0.713352	0.020554
0.714184	0.020451
0.715016	0.019786
0.715849	0.019749
0.716681	0.020187
0.717513	0.020861
0.718346	0.021405
0.719178	0.021177
0.72001	0.021198
0.720843	0.02055
0.721675	0.019535
0.722507	0.019065
0.72334	0.01801
0.724172	0.019074
0.725004	0.018963
0.725837	0.018803
0.726669	0.018464
0.727501	0.018772
0.728334	0.019073
0.729166	0.019584
0.729998	0.019719
0.730831	0.019721
0.731663	0.019548
0.732495	0.018665
0.733328	0.017888
0.73416	0.017572
0.734992	0.018184
0.735825	0.01847
0.736657	0.017917
0.737489	0.017605
0.738322	0.01708
0.739154	0.015792
0.739986	0.015693
0.740819	0.015907
0.741651	0.017416
0.742483	0.017115
0.743316	0.016724
0.744148	0.016651
0.744981	0.015987
0.745813	0.015857
0.746645	0.015879
0.747478	0.016862
0.74831	0.017503
0.749142	0.016976
0.749975	0.016608
0.750807	0.016295
0.751639	0.017229
0.752472	0.01738
0.753304	0.017295
0.754136	0.017266
0.754969	0.017094
0.755801	0.017052
0.756633	0.016967
0.757466	0.017148
0.758298	0.016562
0.75913	0.0167
0.759963	0.016351
0.760795	0.015994
0.761627	0.015999
0.76246	0.016842
0.763292	0.017228
0.764124	0.016992
0.764957	0.017419
0.765789	0.016311
0.766621	0.016283
0.767454	0.016495
0.768286	0.016414
0.769118	0.016296
0.769951	0.015748
0.770783	0.015578
0.771615	0.015449
0.772448	0.014877
0.77328	0.015033
0.774112	0.015687
0.774945	0.016678
0.775777	0.015964
0.776609	0.015486
0.777442	0.014496
0.778274	0.014453
0.779106	0.014359
0.779939	0.014845
0.780771	0.015597
0.781603	0.015991
0.782436	0.015555
0.783268	0.015286
0.7841	0.015781
0.784933	0.016124
0.785765	0.016459
0.786597	0.016814
0.78743	0.017339
0.788262	0.017815
0.789095	0.017599
0.789927	0.017238
0.790759	0.017122
0.791592	0.01654
0.792424	0.016555
0.793256	0.015617
0.794089	0.015386
0.794921	0.016243
0.795753	0.017126
0.796586	0.017425
0.797418	0.017182
0.79825	0.017257
0.799083	0.016629
0.799915	0.016745
0.800747	0.015839
0.80158	0.0157
0.802412	0.015302
0.803244	0.014893
0.804077	0.014921
0.804909	0.014474
0.805741	0.014645
0.806574	0.014976
0.807406	0.015471
0.808238	0.015242
0.809071	0.014659
0.809903	0.01451
0.810735	0.014168
0.811568	0.014409
0.8124	0.013913
0.813232	0.013766
0.814065	0.013555
0.814897	0.01339
0.815729	0.012827
0.816562	0.011913
0.817394	0.012282
0.818226	0.012424
0.819059	0.012517
0.819891	0.013262
0.820723	0.013616
0.821556	0.013716
0.822388	0.013889
0.82322	0.013187
0.824053	0.013314
0.824885	0.013175
0.825717	0.012916
0.82655	0.012797
0.827382	0.011451
0.828214	0.010873
0.829047	0.010661
0.829879	0.009262
0.830711	0.008708
0.831544	0.008243
0.832376	0.007834
0.833209	0.00789
0.834041	0.008122
0.834873	0.008295
0.835706	0.008514
0.836538	0.008313
0.83737	0.007521
0.838203	0.006973
0.839035	0.007027
0.839867	0.006762
0.8407	0.006875
0.841532	0.006732
0.842364	0.006878
0.843197	0.006798
0.844029	0.006795
0.844861	0.007562
0.845694	0.008207
0.846526	0.008292
0.847358	0.007439
0.848191	0.007105
0.849023	0.007181
0.849855	0.007265
0.850688	0.007454
0.85152	0.007507
0.852352	0.007801
0.853185	0.007992
0.854017	0.00839
0.854849	0.008905
0.855682	0.009314
0.856514	0.009455
0.857346	0.009897
0.858179	0.010567
0.859011	0.010708
0.859843	0.010824
0.860676	0.010858
0.861508	0.010638
0.86234	0.010445
0.863173	0.009493
0.864005	0.008531
0.864837	0.008158
0.86567	0.007838
0.866502	0.007048
0.867334	0.0063
0.868167	0.00641
0.868999	0.007131
0.869831	0.007317
0.870664	0.007062
0.871496	0.007577
0.872328	0.007951
0.873161	0.007706
0.873993	0.007728
0.874825	0.008605
0.875658	0.008841
0.87649	0.008361
0.877322	0.008012
0.878155	0.007294
0.878987	0.00723
0.87982	0.007704
0.880652	0.007934
0.881484	0.008359
0.882317	0.008067
0.883149	0.007709
0.883981	0.007026
0.884814	0.006673
0.885646	0.006529
0.886478	0.006131
0.887311	0.005229
0.888143	0.004934
0.888975	0.005934
0.889808	0.006362
0.89064	0.005451
0.891472	0.004495
0.892305	0.004056
0.893137	0.004075
0.893969	0.003984
0.894802	0.003487
0.895634	0.003581
0.896466	0.003318
0.897299	0.002291
0.898131	0.001678
0.898963	0.001034
0.899796	0.000274
0.900628	-0.000268
0.90146	-0.00129
0.902293	-0.001417
0.903125	-0.00075
0.903957	-0.000956
0.90479	-0.000914
0.905622	-0.000331
0.906454	9.9e-05
0.907287	0.000525
0.908119	0.001198
0.908951	0.001959
0.909784	0.001171
0.910616	0.000298
0.911448	0.000621
0.912281	0.000274
0.913113	-0.000283
0.913945	-0.0007
0.914778	-0.001045
0.91561	-0.000773
0.916442	-0.000493
0.917275	-0.000416
0.918107	4e-06
0.918939	-0.000282
0.919772	-0.000629
0.920604	-0.000542
0.921436	-0.000817
0.922269	-0.001168
0.923101	-0.001363
0.923934	-0.001384
0.924766	-0.001442
0.925598	-0.001222
0.926431	-0.000855
0.927263	-0.000978
0.928095	-0.000911
0.928928	-0.001129
0.92976	-0.001674
0.930592	-0.002311
0.931425	-0.002321
0.932257	-0.001674
0.933089	-0.000948
0.933922	-0.000761
0.934754	-0.000935
0.935586	-0.00081
0.936419	-0.001236
0.937251	-0.002053
0.938083	-0.001567
0.938916	-0.000926
0.939748	-0.000693
0.94058	-0.000672
0.941413	-0.000665
0.942245	-0.000393
0.943077	-0.00013
0.94391	-1.6e-05
0.944742	-0.000941
0.945574	-0.001567
0.946407	-0.001553
0.947239	-0.001405
0.948071	-0.001016
0.948904	-0.001208
0.949736	-0.001567
0.950568	-0.001589
0.951401	-0.001018
0.952233	0.000143
0.953065	-7.8e-05
0.953898	3.9e-05
0.95473	0.000263
0.955562	-0.000338
0.956395	-0.000949
0.957227	-0.001461
0.958059	-0.002102
0.958892	-0.00223
0.959724	-0.001818
0.960556	-0.001461
0.961389	-0.001545
0.962221	-0.001678
0.963054	-0.00145
0.963886	-0.001053
0.964718	-0.00074
0.96555	-0.000649
0.966383	-0.000563
0.967215	-0.000714
0.968048	-0.0008
0.96888	-0.000185
0.969712	-6.4e-05
0.970545	-3.3e-05
0.971377	0.000231
0.972209	0.000576
0.973042	0.000802
0.973874	0.000732
0.974706	0.000805
0.975539	0.000948
0.976371	0.001165
0.977203	0.000952
0.978036	0.001147
0.978868	0.001523
0.9797	0.001258
0.980533	0.000969
0.981365	0.000878
0.982197	0.001583
0.98303	0.002093
0.983862	0.001758
0.984694	0.00173
0.985527	0.001495
0.986359	0.001923
0.987191	0.002222
0.988024	0.001956
0.988856	0.0015
0.989688	0.001207
0.990521	0.001466
0.991353	0.001066
0.992185	0.000655
0.993018	0.00053
0.99385	0.000172
0.994682	0.000236
0.995515	0.000362
0.996347	0.000813
0.997179	0.001541
0.998012	0.002054
0.998844	0.002651
0.999676	0.003053
1.00051	0.002935
1.00134	0.00233
1.00217	0.001934
1.00301	0.001916
1.00384	0.001891
1.00467	0.001693
1.0055	0.00113
1.00633	0.000387
1.00717	0.000316
1.008	0.000486
1.00883	0.000668
1.00967	0.001222
1.0105	0.00133
1.01133	0.001195
1.01216	0.001185
1.01299	0.000855
1.01383	0.000474
1.01466	0.000367
1.01549	0.000438
1.01632	-9.2e-05
1.01716	-0.000752
1.01799	-0.000707
1.01882	-0.000666
1.01965	-0.000949
1.02049	-0.001773
1.02132	-0.002771
1.02215	-0.003041
1.02298	-0.003249
1.02381	-0.003746
1.02465	-0.004377
1.02548	-0.004226
1.02631	-0.003733
1.02714	-0.003706
1.02798	-0.003593
1.02881	-0.002909
1.02964	-0.0024
1.03047	-0.002497
1.0313	-0.002733
1.03214	-0.002942
1.03297	-0.002775
1.0338	-0.002445
1.03463	-0.002504
1.03547	-0.003086
1.0363	-0.002975
1.03713	-0.002408
1.03796	-0.002562
1.0388	-0.002512
1.03963	-0.002163
1.04046	-0.0022
1.04129	-0.002526
1.04213	-0.002925
1.04296	-0.0032
1.04379	-0.003324
1.04462	-0.003152
1.04546	-0.002945
1.04629	-0.002947
1.04712	-0.002756
1.04795	-0.001879
1.04878	-0.001358
1.04962	-0.001418
1.05045	-0.001052
1.05128	-0.000815
1.05211	-0.000628
1.05295	-0.001218
1.05378	-0.001472
1.05461	-0.00133
1.05544	-0.001195
1.05628	-0.001398
1.05711	-0.002113
1.05794	-0.001625
1.05877	-0.000797
1.0596	-0.001031
1.06044	-0.001392
1.06127	-0.000948
1.0621	-0.000253
1.06293	0.000352
1.06377	0.00044
1.0646	0.000906
1.06543	0.001204
1.06626	0.002105
1.0671	0.00285
1.06793	0.003327
1.06876	0.003518
1.06959	0.002952
1.07042	0.001428
1.07126	0.00112
1.07209	0.001387
1.07292	0.001241
1.07376	0.001783
1.07459	0.002155
1.07542	0.002145
1.07625	0.002291
1.07708	0.00261
1.07792	0.002665
1.07875	0.001965
1.07958	0.001919
1.08041	0.002213
1.08125	0.002288
1.08208	0.002346
1.08291	0.002368
1.08374	0.002639
1.08458	0.0027
1.08541	0.002617
1.08624	0.002894
1.08707	0.003258
1.0879	0.003543
1.08874	0.003627
1.08957	0.003602
1.0904	0.003534
1.09123	0.003278
1.09207	0.003366
1.0929	0.003406
1.09373	0.00367
1.09456	0.004243
1.0954	0.00477
1.09623	0.005263
1.09706	0.004881
1.09789	0.004705
1.09872	0.005475
1.09956	0.005628
1.10039	0.005016
1.10122	0.005282
1.10205	0.005262
1.10289	0.005377
1.10372	0.005595
1.10455	0.00635
1.10538	0.006358
1.10622	0.006153
1.10705	0.006019
1.10788	0.004854
1.10871	0.003428
1.10955	0.003363
1.11038	0.00299
1.11121	0.003785
1.11204	0.005106
1.11288	0.00531
1.11371	0.004803
1.11454	0.00542
1.11537	0.005231
1.1162	0.005003
1.11704	0.004387
1.11787	0.004326
1.1187	0.004505
1.11953	0.003705
1.12037	0.003149
1.1212	0.002336
1.12203	0.002157
1.12286	0.002593
1.1237	0.002317
1.12453	0.002174
1.12536	0.001892
1.12619	0.002062
1.12702	0.002584
1.12786	0.003059
1.12869	0.002966
1.12952	0.002412
1.13035	0.001822
1.13119	0.000993
1.13202	0.000526
1.13285	0.000246
1.13368	0.000214
1.13452	-0.000297
1.13535	-0.000787
1.13618	-0.000511
1.13701	-0.000584
1.13784	-0.00103
1.13868	-0.000656
1.13951	-0.000581
1.14034	-0.001812
1.14117	-0.00229
1.14201	-0.002182
1.14284	-0.002126
1.14367	-0.002174
1.1445	-0.002853
1.14534	-0.002647
1.14617	-0.002173
1.147	-0.00219
1.14783	-0.00224
1.14867	-0.001878
1.1495	-0.000904
1.15033	-0.000524
1.15116	-0.001289
1.152	-0.00188
1.15283	-0.002
1.15366	-0.002378
1.15449	-0.002485
1.15532	-0.001926
1.15616	-0.001733
1.15699	-0.002248
1.15782	-0.00184
1.15865	-0.001344
1.15949	-0.001518
1.16032	-0.002018
1.16115	-0.00074
1.16198	-0.0008
1.16281	-0.00059
1.16365	-0.000496
1.16448	-0.001085
1.16531	-0.000655
1.16614	-0.001074
1.16698	-0.000756
1.16781	-0.000717
1.16864	-0.00068
1.16947	-0.000911
1.17031	-0.001906
1.17114	-0.001927
1.17197	-0.002072
1.1728	-0.001549
1.17363	-0.002176
1.17447	-0.001604
1.1753	-0.0024
1.17613	-0.002586
1.17697	-0.00297
1.1778	-0.003154
1.17863	-0.003016
1.17946	-0.003826
1.18029	-0.004034
1.18113	-0.004106
1.18196	-0.003555
1.18279	-0.003301
1.18362	-0.00322
1.18446	-0.004014
1.18529	-0.004355
1.18612	-0.003483
1.18695	-0.00387
1.18779	-0.004468
1.18862	-0.004275
1.18945	-0.004137
1.19028	-0.004783
1.19111	-0.0056
1.19195	-0.006182
1.19278	-0.00592
1.19361	-0.004611
1.19444	-0.004207
1.19528	-0.004386
1.19611	-0.004529
1.19694	-0.004977
1.19777	-0.005204
1.19861	-0.004633
1.19944	-0.004878
1.20027	-0.004514
1.2011	-0.004602
1.20193	-0.00507
1.20277	-0.006062
1.2036	-0.005985
1.20443	-0.005164
1.20526	-0.004892
1.2061	-0.005631
1.20693	-0.007603
1.20776	-0.006995
1.20859	-0.007117
1.20943	-0.007536
1.21026	-0.007397
1.21109	-0.007455
1.21192	-0.006817
1.21276	-0.007357
1.21359	-0.006733
1.21442	-0.007221
1.21525	-0.007045
1.21609	-0.007875
1.21692	-0.006309
1.21775	-0.006259
1.21858	-0.006241
1.21941	-0.006995
1.22025	-0.00743
1.22108	-0.006011
1.22191	-0.006123
1.22274	-0.006004
1.22358	-0.005721
1.22441	-0.005917
1.22524	-0.006059
1.22607	-0.004963
1.2269	-0.004801
1.22774	-0.005596
1.22857	-0.005356
1.2294	-0.005342
1.23023	-0.006149
1.23107	-0.007114
1.2319	-0.006585
1.23273	-0.00742
1.23356	-0.007503
1.2344	-0.007368
1.23523	-0.008244
1.23606	-0.009623
1.23689	-0.010301
1.23773	-0.010727
1.23856	-0.011315
1.23939	-0.011631
1.24022	-0.012418
1.24106	-0.012823
1.24189	-0.012685
1.24272	-0.012663
1.24355	-0.011894
1.24438	-0.010779
1.24522	-0.010658
1.24605	-0.010781
1.24688	-0.011275
1.24771	-0.010484
1.24855	-0.00929
1.24938	-0.008747
1.25021	-0.009212
1.25104	-0.009535
1.25188	-0.009676
1.25271	-0.009864
1.25354	-0.010068
1.25437	-0.010068
1.2552	-0.010092
1.25604	-0.009472
1.25687	-0.008736
1.2577	-0.008565
1.25853	-0.009876
1.25937	-0.010192
1.2602	-0.010065
1.26103	-0.009774
1.26186	-0.009412
1.2627	-0.00944
1.26353	-0.009376
1.26436	-0.009008
1.26519	-0.008805
1.26602	-0.007745
1.26686	-0.007677
1.26769	-0.007458
1.26852	-0.007219
1.26935	-0.007439
1.27019	-0.007801
1.27102	-0.007844
1.27185	-0.007347
1.27268	-0.006824
1.27352	-0.007166
1.27435	-0.006301
1.27518	-0.00521
1.27601	-0.005748
1.27685	-0.005647
1.27768	-0.00505
1.27851	-0.005536
1.27934	-0.006159
1.28018	-0.004582
1.28101	-0.003566
1.28184	-0.002468
1.28267	-0.001217
1.2835	-0.001306
1.28434	-0.001101
1.28517	-0.000729
1.286	-0.00173
1.28683	-0.001369
1.28767	-0.001482
1.2885	-0.001842
1.28933	-0.000909
1.29016	2.7e-05
1.29099	-0.001241
1.29183	-0.000614
1.29266	0.000354
1.29349	0.000947
1.29432	-0.000207
1.29516	0.000442
1.29599	0.001634
1.29682	0.001482
1.29765	0.002149
1.29849	0.002087
1.29932	0.003385
1.30015	0.004272
1.30098	0.005594
1.30182	0.006646
1.30265	0.007416
1.30348	0.007587
1.30431	0.007183
1.30514	0.007258
1.30598	0.007685
1.30681	0.007792
1.30764	0.008512
1.30847	0.008722
1.30931	0.008206
1.31014	0.008239
1.31097	0.008932
1.3118	0.009481
1.31264	0.009791
1.31347	0.010902
1.3143	0.011708
1.31513	0.012345
1.31597	0.012665
1.3168	0.013143
1.31763	0.014604
1.31846	0.015769
1.3193	0.016863
1.32013	0.018126
1.32096	0.019612
1.32179	0.019326
1.32262	0.019576
1.32346	0.019944
1.32429	0.019448
1.32512	0.019925
1.32595	0.020327
1.32679	0.019323
1.32762	0.019766
1.32845	0.02098
1.32928	0.021637
1.33011	0.02252
1.33095	0.022728
1.33178	0.022453
1.33261	0.023174
1.33344	0.022974
1.33428	0.023791
1.33511	0.024554
1.33594	0.0264
1.33677	0.026082
1.33761	0.025868
1.33844	0.026445
1.33927	0.025321
1.3401	0.025621
1.34094	0.024851
1.34177	0.025139
1.3426	0.023995
1.34343	0.024567
1.34427	0.024568
1.3451	0.024798
1.34593	0.025547
1.34676	0.026104
1.34759	0.025679
1.34843	0.026006
1.34926	0.025477
1.35009	0.024635
1.35092	0.024711
1.35176	0.025663
1.35259	0.026143
1.35342	0.025941
1.35425	0.025226
1.35509	0.025286
1.35592	0.025873
1.35675	0.025672
1.35758	0.025472
1.35841	0.025211
1.35925	0.023794
1.36008	0.023117
1.36091	0.023133
1.36174	0.023355
1.36258	0.023368
1.36341	0.023688
1.36424	0.024253
1.36507	0.023378
1.36591	0.023503
1.36674	0.022837
1.36757	0.021529
1.3684	0.022708
1.36923	0.023731
1.37007	0.022874
1.3709	0.022319
1.37173	0.02289
1.37257	0.02234
1.3734	0.021921
1.37423	0.022126
1.37506	0.021962
1.37589	0.021713
1.37673	0.019845
1.37756	0.018624
1.37839	0.018785
1.37922	0.018622
1.38006	0.018884
1.38089	0.019328
1.38172	0.019622
1.38255	0.019113
1.38339	0.018868
1.38422	0.018635
1.38505	0.017252
1.38588	0.016488
1.38671	0.015987
1.38755	0.015218
1.38838	0.014998
1.38921	0.014298
1.39004	0.013624
1.39088	0.013268
1.39171	0.01401
1.39254	0.014338
1.39337	0.013577
1.3942	0.013408
1.39504	0.013951
1.39587	0.014353
1.3967	0.013327
1.39753	0.013398
1.39837	0.013293
1.3992	0.013231
1.40003	0.014042
1.40086	0.013961
1.4017	0.01342
1.40253	0.012212
1.40336	0.012596
1.40419	0.01187
1.40503	0.01178
1.40586	0.01028
1.40669	0.01086
1.40752	0.010882
1.40836	0.010659
1.40919	0.011771
1.41002	0.010563
1.41085	0.00946
1.41169	0.009442
1.41252	0.009281
1.41335	0.008106
1.41418	0.008268
1.41501	0.008307
1.41585	0.008468
1.41668	0.008331
1.41751	0.007088
1.41834	0.009304
1.41918	0.008684
1.42001	0.008399
1.42084	0.00807
1.42167	0.007593
1.4225	0.007632
1.42334	0.007023
1.42417	0.00652
1.425	0.006573
1.42583	0.007136
1.42667	0.007048
1.4275	0.006773
1.42833	0.006963
1.42916	0.006971
1.43	0.007849
1.43083	0.008977
1.43166	0.009222
1.43249	0.008531
1.43332	0.008443
1.43416	0.008537
1.43499	0.008631
1.43582	0.008285
1.43666	0.007226
1.43749	0.007088
1.43832	0.007084
1.43915	0.006303
1.43998	0.006486
1.44082	0.006923
1.44165	0.006231
1.44248	0.006561
1.44331	0.006651
1.44415	0.006925
1.44498	0.006574
1.44581	0.007006
1.44664	0.007001
1.44748	0.00736
1.44831	0.00722
1.44914	0.007052
1.44997	0.007828
1.4508	0.008297
1.45164	0.008624
1.45247	0.008268
1.4533	0.008301
1.45413	0.008573
1.45497	0.00941
1.4558	0.009135
1.45663	0.008604
1.45746	0.008611
1.4583	0.0089
1.45913	0.010029
1.45996	0.008484
1.46079	0.009875
1.46162	0.009779
1.46246	0.010072
1.46329	0.010455
1.46412	0.010336
1.46495	0.010667
1.46579	0.011241
1.46662	0.011257
1.46745	0.010196
1.46828	0.011011
1.46912	0.011471
1.46995	0.011253
1.47078	0.012067
1.47161	0.011131
1.47245	0.010821
1.47328	0.011006
1.47411	0.010674
1.47494	0.010501
1.47578	0.010351
1.47661	0.00994
1.47744	0.00998
1.47827	0.010209
1.4791	0.009974
1.47994	0.009716
1.48077	0.010269
1.4816	0.010187
1.48243	0.009128
1.48327	0.009239
1.4841	0.00953
1.48493	0.009143
1.48576	0.008906
1.4866	0.008578
1.48743	0.008273
1.48826	0.007925
1.48909	0.007086
1.48992	0.006192
1.49076	0.005779
1.49159	0.005094
1.49242	0.004051
1.49325	0.003524
1.49409	0.003614
1.49492	0.003379
1.49575	0.003238
1.49658	0.0023
1.49742	0.002148
1.49825	0.002616
1.49908	0.002236
1.49991	0.002629
1.50074	0.002073
1.50158	0.00284
1.50241	0.001879
1.50324	0.001625
1.50407	0.001669
1.50491	0.001552
1.50574	0.001179
1.50657	0.000804
1.5074	0.00071
1.50824	0.000691
1.50907	0.000635
1.5099	0.000326
1.51073	0.000316
1.51157	0.000281
1.5124	-7.5e-05
1.51323	-0.000246
1.51406	-0.000796
1.5149	-0.001225
1.51573	-0.000678
1.51656	-0.001132
1.51739	-0.000642
1.51822	0.000116
1.51906	0.000264
1.51989	0.000814
1.52072	0.001649
1.52155	0.002128
1.52239	0.001497
1.52322	0.001493
1.52405	0.002419
1.52488	0.001725
1.52571	0.000897
1.52655	0.001172
1.52738	0.001622
1.52821	0.001754
1.52904	0.00214
1.52988	0.002469
1.53071	0.002873
1.53154	0.002784
1.53237	0.002537
1.53321	0.002615
1.53404	0.003299
1.53487	0.003776
1.5357	0.003994
1.53654	0.004376
1.53737	0.003663
1.5382	0.003434
1.53903	0.00371
1.53987	0.003918
1.5407	0.004189
1.54153	0.003706
1.54236	0.003857
1.54319	0.003733
1.54403	0.004063
1.54486	0.005006
1.54569	0.00511
1.54652	0.004337
1.54736	0.004117
1.54819	0.0043
1.54902	0.004478
1.54985	0.004382
1.55069	0.004567
1.55152	0.004657
1.55235	0.004507
1.55318	0.004097
1.55401	0.004143
1.55485	0.004512
1.55568	0.004726
1.55651	0.004847
1.55734	0.005126
1.55818	0.005567
1.55901	0.005547
1.55984	0.0051
1.56067	0.005169
1.56151	0.004744
1.56234	0.00383
1.56317	0.002947
1.564	0.002278
1.56483	0.00182
1.56567	0.001824
1.5665	0.002557
1.56733	0.003352
1.56816	0.003499
1.569	0.003285
1.56983	0.003037
1.57066	0.002303
1.57149	0.002148
1.57233	0.002425
1.57316	0.003686
1.57399	0.004332
1.57482	0.003923
1.57566	0.00368
1.57649	0.003675
1.57732	0.003608
1.57815	0.003635
1.57899	0.004067
1.57982	0.003703
1.58065	0.003049
1.58148	0.002412
1.58231	0.00198
1.58315	0.002126
1.58398	0.001549
1.58481	0.000941
1.58564	0.000923
1.58648	-2.2e-05
1.58731	-0.000718
1.58814	-0.000324
1.58897	-6.7e-05
1.5898	0.000217
1.59064	0.000302
1.59147	0.000239
1.5923	0.00016
1.59313	-0.000263
1.59397	-0.000632
1.5948	-0.000414
1.59563	-0.000338
1.59646	-0.00071
1.5973	-0.000696
1.59813	-0.000359
1.59896	8.3e-05
1.59979	-4.2e-05
1.60063	-0.000617
1.60146	-0.000904
1.60229	-0.001586
1.60312	-0.001828
1.60396	-0.001916
1.60479	-0.00209
1.60562	-0.002189
1.60645	-0.001574
1.60728	-0.001458
1.60812	-0.002472
1.60895	-0.002997
1.60978	-0.003144
1.61061	-0.002875
1.61145	-0.002119
1.61228	-0.001407
1.61311	-0.001406
1.61394	-0.001545
1.61478	-0.001641
1.61561	-0.001922
1.61644	-0.001794
1.61727	-0.001955
1.6181	-0.002386
1.61894	-0.002577
1.61977	-0.002416
1.6206	-0.001961
1.62143	-0.001458
1.62227	-0.001265
[truncated: 46,519 more rows]

## Sheet: Fig 2B
Temp (oC)	-dF/dT
4.998	3947.95
5.992	4047.35
6.985	4106.56
7.979	4131.83
8.973	4144.33
9.966	4168.23
10.96	4219.07
11.954	4299.55
12.947	4403.15
13.941	4520.38
14.934	4642.82
15.928	4763.68
16.922	4876.65
17.915	4975.59
18.909	5055.27
19.902	5112.42
20.896	5145.6
21.89	5154.22
22.883	5137.38
23.877	5094.07
24.871	5024.05
25.864	4928.83
26.858	4811.4
27.851	4674.75
28.845	4520.02
29.839	4345.55
30.832	4147.02
31.826	3918.65
32.82	3654.49
33.813	3349.89
34.807	3003.11
35.8	2617.38
36.794	2202.98
37.788	1748.19
38.781	1203.92
39.775	722.649
40.768	344.035
41.762	96.731
42.756	-9.965
43.749	9.173
44.743	115.511
45.737	251.313
46.73	348.729
47.724	343.365
48.717	192.003
49.711	-109.151
50.705	-513.625
51.698	-929.758
52.692	-1244.77
53.686	-1361.06
54.679	-1229.79
55.673	-866.463
56.666	-342.202
57.66	243.684
58.654	796.063
59.647	1248.05
60.641	1570.54
61.634	1768.62
62.628	1869.92
63.622	1901.13
64.615	1912.77
65.609	1921.85
66.603	1935.08
67.596	1950.63
68.59	1962.11
69.583	1962.8
70.577	1948.61
71.571	1919.39
72.564	1878.78
73.558	1820.78
74.552	1762.22
75.545	1714.67
76.539	1684.36
77.532	1674.57
78.526	1685.34
79.52	1713.78
80.513	1755.09
81.507	1804.02
82.5	1855.58
83.494	1895.67
84.488	1924.78
85.481	1939.29
86.475	1931.77
87.469	1897.67
88.462	1828.09
89.456	1727.31
90.449	1623.51
91.443	1536.66
92.437	1480.95
93.43	1460.06
94.424	1466.63

## Sheet: Fig 2B inset
Temperature	-dF/dT
4.999	65.376
5.992	75.215
6.986	88.961
7.98	112.213
8.973	147.442
9.967	192.346
10.96	240.834
11.954	285.85
12.948	322.105
13.941	342.588
14.935	354.496
15.929	360.947
16.922	365.011
17.916	369.272
18.909	374.824
19.903	380.966
20.897	385.635
21.89	385.976
22.884	378.457
23.877	358.801
24.871	321.817
25.865	250.672
26.858	156.039
27.852	45.206
28.845	-69.434
29.839	-173.115
30.833	-252.258
31.826	-298.173
32.82	-310.084
33.814	-295.994
34.807	-270.06
35.801	-247.13
36.794	-237.483
37.788	-245.208
38.782	-271.335
39.775	-319.656
40.769	-401.701
41.762	-538.504
42.756	-759.366
43.75	-1099.82
44.743	-1601.13
45.737	-2312.32
46.73	-3293.2
47.724	-4614.98
48.718	-6353.53
49.711	-8570
50.705	-11275.8
51.699	-14384.1
52.692	-17658.1
53.686	-20678.3
54.679	-22860.3
55.673	-23553.7
56.667	-22227.2
57.66	-18693.8
58.654	-13273.8
59.647	-6782.96
60.641	-307.489
61.635	4087.93
62.628	7086.39
63.622	8763.25
64.615	9367.74
65.609	9275.18
66.603	8817.89
67.596	8206.86
68.59	7542.16
69.584	6863.37
70.577	6193.39
71.571	5556.87
72.564	4978.72
73.558	4476.27
74.552	4054.63
75.545	3708.14
76.539	3426.25
77.532	3200
78.526	3025.1
79.52	2900.17
80.513	2821.55
81.507	2778.67
82.5	2753.86
83.494	2727.35
84.488	2684.83
85.481	2622.99
86.475	2549.7
87.469	2478.83
88.462	2422.5
89.456	2385.22
90.449	2362.58
91.443	2344.67
92.437	2321.57
93.43	2287.8
94.424	2243.79

## Sheet: Fig 2C
	-dF/dT
Temp (oC)	No ligand	Phenylalanine	Asparagine	Fumarate	Aspartate	Malate	Glutamine	Proline	Histidine	Glutarate	Pyruvate	Succinate	aKG	Oxaloacetate
4.999	3910.44	4724.46	2481.22	5256.37	2607.73	2253.34	2228.36	2177.07	3654.2	3789.26	2693.95	4001.44	4257.62	4420.32
5.993	3880.56	4888.31	2686.2	5289.88	2634.93	2453.78	2462.17	2377.91	3763.33	3857.6	2819.86	4128.32	4304.18	4483.92
6.987	3820.44	4964.38	2804.84	5280.61	2628.95	2602.63	2643.53	2528.32	3812.26	3897.67	2889.7	4202.24	4331.05	4509.01
7.98	3733.06	4964.73	2879.06	5241.65	2597.18	2707.72	2778.84	2649.37	3821.22	3912.56	2902.88	4248.07	4363.63	4500.75
8.974	3632.62	4933.11	2952.59	5201.13	2558.34	2795.36	2892.87	2778.18	3830.67	3915.74	2881.38	4306.91	4430.73	4479.07
9.967	3536.47	4923.74	3070.96	5187.23	2532.74	2897.32	3015.55	2950.5	3882	3923.9	2858.06	4415.07	4548.19	4468.06
10.961	3456.72	4977.45	3260.42	5214.28	2533.15	3036.77	3167.97	3184.82	3999	3949.56	2861.04	4586.75	4709.66	4484.8
11.955	3397.01	5108.75	3518.74	5278.36	2561.64	3221	3356.35	3476.7	4180.23	3997.62	2903.77	4810.54	4890.24	4533.67
12.948	3354.56	5307.34	3820.68	5363.03	2612.08	3442.97	3575.57	3804.01	4403.72	4065.95	2984.95	5058.96	5059.32	4607.76
13.942	3324.2	5548.5	4132.1	5449.4	2674.27	3688.24	3817.28	4137.55	4637.91	4147.85	3095.37	5302.39	5193.96	4694.17
14.936	3301.02	5804.41	4423.55	5523.59	2737.18	3941.57	4075.62	4450.35	4852.94	4234.34	3225.75	5518.96	5285.27	4779.56
15.929	3281.08	6051.35	4677.45	5579.06	2791.24	4190.43	4347.51	4722.86	5028.26	4316.04	3371.29	5697.27	5336.73	4853.93
16.923	3261.11	6271.95	4887.49	5614.74	2830.41	4424.84	4628.81	4943.97	5155.86	4384.87	3531.61	5833.97	5357.79	4912.05
17.916	3238.5	6454.21	5053.85	5632.21	2853.56	4635.65	4910.5	5109.68	5239.24	4435.21	3707.39	5929.61	5357.78	4952.91
18.91	3211.51	6589.61	5178.12	5633.91	2863.96	4813.13	5177.89	5220.83	5289.06	4464.01	3896.52	5985.65	5342.83	4977.85
19.904	3179.32	6672.27	5261.34	5622.71	2866.55	4947.49	5413.81	5281.01	5317.18	4469.89	4091.79	6003.38	5315.52	4988.26
20.897	3141.7	6699.74	5304.77	5601.53	2864.89	5030.64	5603.13	5295.21	5331.28	4452.41	4281.26	5984.15	5275.53	4983.82
21.891	3098.53	6674.3	5311.7	5572.13	2859.54	5058.09	5735.94	5269.03	5332.31	4412.08	4450.52	5930.06	5220.3	4962.35
22.885	3049.35	6603.14	5287.55	5533.72	2848.46	5029.48	5807.74	5208.29	5315.13	4350.76	4585.51	5844.09	5145.75	4921.01
23.878	2993.12	6496.71	5237.69	5482.41	2828.42	4947.73	5817.48	5118.28	5271.86	4271.5	4674.44	5729.51	5047.71	4857.86
24.872	2928.4	6365.57	5164.26	5412.71	2796.16	4817.27	5765.39	5003.23	5195.46	4177.3	4708.86	5588.81	4923.66	4772.95
25.865	2853.66	6217.21	5064.36	5319.93	2749.01	4642.93	5652.2	4865.92	5081.86	4069.69	4684.22	5423.21	4773.62	4667.97
26.859	2767.89	6053.82	4931.16	5202.05	2685.37	4429.72	5479.9	4707.9	4929.94	3948.44	4600.13	5233.26	4599.4	4545.43
27.853	2671.07	5871.89	4757.4	5059.51	2605.17	4183.34	5252.72	4529.82	4740.35	3812.71	4460.23	5020.12	4403.07	4407.48
28.846	2564.19	5663.58	4539.2	4892.96	2509.79	3910.44	4977.3	4331.63	4514.8	3662.27	4271.31	4786.4	4185.79	4255
29.84	2448.54	5419.41	4277.87	4700.63	2401.25	3617.86	4661.58	4112.6	4256.28	3497.61	4041.79	4535.31	3948.02	4086.65
30.834	2324.51	5131.41	3978.66	4477	2280.72	3311.41	4313.26	3871.44	3969.52	3318.47	3779.86	4268.58	3690.54	3898.53
31.827	2190.7	4795.1	3647.43	4214.11	2147.44	2994.74	3938.9	3606.67	3660.36	3122.31	3491.78	3984.54	3415.26	3684.36
32.821	2043.95	4409.79	3287.66	3904.48	1998.51	2669.38	3544.47	3317.37	3333.9	2904.28	3181.17	3678.24	3124.86	3436.76
33.814	1880.51	3977.51	2899.99	3544.36	1829.41	2335.99	3136.84	3003.65	2992.7	2659.31	2849.44	3343.89	2821.78	3149.34
34.808	1697.79	3502.23	2460.06	3135.48	1635.27	1996.23	2724.72	2667.02	2636.8	2385.46	2497.54	2978.39	2507.39	2819.15
35.802	1496.03	2990.99	1918.41	2685.34	1412.73	1654.41	2318.35	2310.71	2266.18	2086.45	2128.49	2584.14	2182.51	2448.98
36.795	1279.2	2456.76	1360.94	2125.41	1162.58	1318.2	1928.02	1940.67	1884.64	1772.2	1749.71	2170.18	1849.61	2049.13
37.789	947.659	1747.07	809.341	1472.76	826.339	952.818	1563.07	1567.31	1502.76	1457.24	1374.39	1751.9	1508.5	1586.74
38.782	611.814	1071.42	292.405	841.068	473.55	536.913	1145.12	1085.27	1011.02	1082.03	962.034	1230.32	1072.56	1052.81
39.776	306.149	478.835	-157.014	269.066	140.467	184.505	748.5	642.886	568.373	739.605	510.136	760.696	676.665	576.52
40.77	55.284	10.904	-506.83	-204.519	-145.471	-86.153	426.036	277.905	208.432	460.117	151.199	373.98	348.193	195.171
41.763	-119.579	-304.947	-732.887	-549.302	-362.694	-264.08	190.157	14.343	-47.547	258.481	-94.105	93.913	109.823	-63.402
42.757	-207.155	-464.125	-827.335	-752.218	-500.635	-351.097	45.706	-139.615	-192.793	140.126	-220.582	-70.472	-28.799	-187.962
43.751	-211.625	-490.03	-805.151	-824.463	-561.616	-366.11	-16.58	-197.525	-239.762	96.546	-242.749	-131.097	-77.408	-188.583
44.744	-154.737	-434.537	-705.246	-804.37	-560.077	-345.996	-24.419	-194.996	-221.821	103.138	-195.384	-122.864	-66.837	-98.15
45.738	-73.218	-372.78	-584.526	-754.695	-520.643	-341.262	-23.941	-183.386	-190.276	121.642	-129.532	-99.389	-44.359	30.313
46.731	-11.668	-390.303	-505.961	-753.054	-475.281	-405.359	-73.575	-217.558	-205.235	107.836	-103.466	-121.992	-62.863	131.421
47.725	-12.015	-562.091	-522.684	-874.369	-458.341	-578.532	-230.818	-340.046	-320.67	23.43	-168.723	-242.989	-165.942	141.119
48.719	-101.116	-926.073	-660.847	-1166.45	-498.306	-870.243	-532.99	-565.503	-566.378	-150.659	-353.468	-486.824	-372.672	15.18
49.712	-279.435	-1459.81	-905.339	-1624.61	-607.379	-1247.29	-976.995	-870.413	-932.394	-403.774	-647.973	-835.125	-666.929	-252.243
50.706	-515.218	-2072.18	-1195.13	-2176.9	-773.146	-1635.33	-1507.23	-1193.13	-1362.65	-692.511	-999.425	-1223.33	-996.089	-617.86
51.7	-748.776	-2619.58	-1434.42	-2692.58	-957.445	-1936.95	-2020.63	-1447.4	-1763.42	-948.995	-1321.63	-1554.13	-1282.11	-994.163
52.693	-908.264	-2945.89	-1520.14	-3017.84	-1104.98	-2061.88	-2392.1	-1547.5	-2027.29	-1100.01	-1519.34	-1726.3	-1443.53	-1272.41
53.687	-932.624	-2932.76	-1376.93	-3028.21	-1159.51	-1957.42	-2513.24	-1437	-2066.29	-1090.98	-1519.35	-1668.96	-1421.31	-1357.21
54.68	-792.619	-2539.62	-984.826	-2674.64	-1081.72	-1626.12	-2329.42	-1109.05	-1841.78	-904.742	-1295.47	-1366.96	-1198.23	-1198.94
55.674	-500.483	-1815.94	-386.618	-2001.19	-862.007	-1123.15	-1858.95	-608.838	-1378.35	-566.785	-876.843	-865.892	-803.532	-809.707
56.668	-103.975	-882.291	327.531	-1126.25	-523.616	-535.945	-1185.89	-17.28	-755.447	-135.184	-336.649	-254.886	-301.474	-256.688
57.661	331.602	109.756	1050.03	-198.473	-115.319	43.861	-430.678	575.71	-80.735	319.007	232.45	364.026	230.088	362.879
58.655	744.329	1020.82	1686.7	650.727	303.231	544.34	287.674	1096.11	543.003	731.83	745.489	906.055	721.527	952.682
59.648	1090.62	1755.03	2177.84	1338.03	678.158	925.57	882.017	1500.14	1044.1	1060.13	1145.25	1321.91	1126.05	1441.98
60.642	1317.93	2272.74	2505.34	1835.17	974.355	1156.55	1310.97	1716.26	1393.3	1286.73	1328.6	1600.49	1424.38	1794.52
61.636	1430.5	2551.1	2669.05	2156.89	1169.18	1255.99	1544.49	1835.78	1570.81	1417.98	1426.1	1757.65	1598.84	1960.55
62.629	1494.65	2668.54	2732.55	2340.81	1268.83	1297.62	1640.52	1891.93	1642.4	1463.95	1461.34	1813.39	1684.63	2048.21
63.623	1522.81	2713.91	2750.43	2429.35	1324.48	1302.57	1672.44	1907.63	1664.45	1473.31	1460.41	1828.63	1730.42	2084.91
64.617	1527.85	2727.6	2753.44	2455.85	1354.53	1288.08	1670.65	1901.63	1663.4	1464.68	1444.29	1823.87	1754.48	2095.11
65.61	1520.58	2734.44	2757.45	2452.82	1371.44	1264.98	1656.84	1885.35	1656.06	1448.29	1423.94	1810.7	1768.97	2093.75
66.604	1508.07	2741.47	2763.66	2434.95	1379.88	1238.2	1641.71	1863.05	1649.06	1427.97	1400.85	1792.85	1778.29	2085.3
67.597	1493.26	2743.26	2764.85	2412.79	1379.05	1209.24	1627.02	1834.06	1641.91	1400.27	1371.24	1769.8	1780.56	2067.64
68.591	1475.51	2730.73	2753.2	2397.7	1366.8	1179.16	1610.1	1795.8	1631.2	1371.02	1331.13	1737.77	1771.27	2037.64
69.585	1452.24	2698.82	2725.4	2395.54	1342.65	1150.16	1588.07	1746.25	1614.21	1346.56	1279.51	1694.14	1747.19	1994.95
70.578	1420.9	2649.72	2683.37	2407.02	1308.52	1125.22	1560.22	1685.73	1590.41	1330.18	1219.17	1648.89	1708.8	1942.3
71.572	1380.79	2591.54	2632.55	2428.17	1267.83	1106.65	1528.24	1617.74	1561.35	1321.77	1155.83	1607.36	1660.41	1883.61
72.566	1333.74	2534.11	2577.86	2451.74	1224.03	1091.45	1495.19	1548.62	1529.37	1319.13	1072.41	1574.51	1608.7	1822.01
73.559	1283.39	2484.68	2521.76	2469.39	1179.32	1083.88	1463.89	1463.59	1496.28	1321.38	1002.97	1554.48	1560.52	1749.93
74.553	1220.62	2445.1	2484.66	2484.16	1133.69	1083.37	1426.11	1394.95	1452.86	1330.78	958.147	1550.38	1516.32	1665.94
75.546	1147.79	2402.07	2474.07	2495.78	1072.75	1088.02	1391.77	1346.64	1407.71	1350.83	940.965	1563.72	1478.84	1583.75
76.54	1079.04	2361.87	2490.79	2505.5	1000.62	1095.57	1361.34	1316.9	1364.92	1382.29	948.559	1593.61	1457.33	1504.65
77.534	1013.5	2319.35	2527.48	2516.05	915.484	1102.74	1335.76	1299.84	1328.45	1420.59	973.056	1636.55	1449.93	1428.92
78.527	951.959	2273.1	2571.71	2530.75	818.615	1105.08	1318.08	1287.97	1302.57	1449.3	1004.13	1687.06	1454.23	1355.78
79.521	898.905	2224.38	2607.45	2551.22	717.941	1101.75	1312.28	1275	1288.92	1469.68	1032.16	1738.8	1468.2	1284.25
80.515	862.089	2174.19	2630.01	2574.53	626.144	1090.53	1320.78	1257.64	1284.58	1478.9	1050.7	1777.83	1489.68	1214.13
81.508	849.225	2121.02	2640.58	2592.13	555.804	1074.49	1342.24	1235.86	1282.71	1478	1057.19	1806.76	1515.13	1146.09
82.502	863.274	2060.52	2637.61	2591.64	514.359	1057.21	1370.68	1211.53	1274.98	1470.41	1051.78	1825.88	1537.84	1080.7
83.495	899.038	1986.52	2617.47	2560.83	501.917	1041.17	1396.24	1186.27	1254.13	1459.04	1035.24	1832.91	1548.47	1017.19
84.489	943.538	1892.39	2569.71	2491.75	512.846	1026.07	1407.42	1159.85	1215.16	1444.03	1007.29	1824.39	1546.01	952.843
85.483	980.547	1772.69	2476.97	2361.27	539.468	1008.49	1394.42	1129.65	1155.71	1422.56	966.694	1794.9	1521.32	883.39
86.476	996.873	1625.57	2338.77	2170.85	574.995	983.269	1352.52	1091.57	1076.37	1381.02	912.809	1734.88	1462.73	804.609
87.47	986.918	1454.98	2154.4	1950.06	614.058	945.888	1284.06	1041.47	981.366	1320.53	847.134	1623.67	1373.88	714.302
88.463	953.481	1270.36	1931.53	1716.69	651.499	894.563	1197.66	976.912	878.564	1239.22	773.606	1480.22	1260.7	613.601
89.457	905.399	1083.22	1686.31	1487.72	681.552	831.209	1105.16	898.637	777.762	1139.58	697.443	1320.49	1134.84	506.67
90.451	854.002	902.785	1440.66	1276.64	698.981	760.979	1017.73	811.522	687.678	1028.62	623.569	1166.19	1011.2	398.944
91.444	809.868	734.111	1216.96	1092.14	701.656	690.773	943.105	723.974	613.207	916.655	555.666	1036.98	903.826	295.075
92.438	780.321	579.334	1031.4	937.504	692.404	627.223	884.804	645.366	554.376	814.655	495.973	943.144	821.633	197.756
93.432	767.823	439.398	888.669	810.095	678.242	574.648	842.773	582.25	507.154	730.787	445.252	882.601	765.648	107.637
94.425	769.792	313.902	780.678	701.579	667.185	533.661	814.307	535.474	465.384	667.471	402.57	843.184	729.084	23.778

## Sheet: Fig 2D
	-dF/dT
Temp (oC)	Glutamate	No ligand
4.999	6808.32	3910.44
5.993	6730.66	3880.56
6.987	6590.95	3820.44
7.98	6393.03	3733.06
8.974	6165.31	3632.62
9.967	5945.26	3536.47
10.961	5761.36	3456.72
11.955	5623.59	3397.01
12.948	5525.52	3354.56
13.942	5452.66	3324.2
14.936	5390.49	3301.02
15.929	5328.58	3281.08
16.923	5261.13	3261.11
17.916	5185.63	3238.5
18.91	5100.85	3211.51
19.904	5005.17	3179.32
20.897	4895.96	3141.7
21.891	4770.45	3098.53
22.885	4627.33	3049.35
23.878	4468.05	2993.12
24.872	4296.44	2928.4
25.865	4117	2853.66
26.859	3932.97	2767.89
27.853	3745.49	2671.07
28.846	3554.18	2564.19
29.84	3358.1	2448.54
30.834	3156.21	2324.51
31.827	2947.24	2190.7
32.821	2729.58	2043.95
33.814	2501.74	1880.51
34.808	2263.46	1697.79
35.802	2016.86	1496.03
36.795	1767.19	1279.2
37.789	1522.96	947.659
38.782	1295.3	611.814
39.776	984.098	306.149
40.77	735.716	55.284
41.763	574.426	-119.579
42.757	513.824	-207.155
43.751	557.405	-211.625
44.744	694.572	-154.737
45.738	899.821	-73.218
46.731	1137.13	-11.668
47.725	1338.14	-12.015
48.719	1460.97	-101.116
49.712	1550.58	-279.435
50.706	1603.27	-515.218
51.7	1618.61	-748.776
52.693	1595.37	-908.264
53.687	1529.51	-932.624
54.68	1415.05	-792.619
55.674	1222.86	-500.483
56.668	865.873	-103.975
57.661	428.813	331.602
58.655	-65.886	744.329
59.648	-580.123	1090.62
60.642	-1062.09	1317.93
61.636	-1452.93	1430.5
62.629	-1697.68	1494.65
63.623	-1758.08	1522.81
64.617	-1623.45	1527.85
65.61	-1315.7	1520.58
66.604	-885.797	1508.07
67.597	-401.9	1493.26
68.591	67.336	1475.51
69.585	468.579	1452.24
70.578	773.218	1420.9
71.572	977.893	1380.79
72.566	1097.63	1333.74
73.559	1155.93	1283.39
74.553	1176.39	1220.62
75.546	1178.54	1147.79
76.54	1177.16	1079.04
77.534	1182.62	1013.5
78.527	1200.1	951.959
79.521	1228.6	898.905
80.515	1261.63	862.089
81.508	1289.03	849.225
82.502	1300	863.274
83.495	1301.77	899.038
84.489	1293.98	943.538
85.483	1271.14	980.547
86.476	1230.2	996.873
87.47	1178.01	986.918
88.463	1119.31	953.481
89.457	1060.31	905.399
90.451	1006.57	854.002
91.444	961.403	809.868
92.438	925.677	780.321
93.432	898.658	767.823
94.425	878.682	769.792

## Sheet: Fig 3A
Temperature	Full length	NTD	SBP
4.998	9200.81	449.179	1827.12
5.992	9342.64	446.161	1847.15
6.985	9353.12	450.881	1732.28
7.979	9244.43	467.431	1499.77
8.973	9076.38	495.362	1212.54
9.966	8925.39	529.197	948.505
10.96	8850.3	555.08	766.971
11.954	8874.47	572.394	691.276
12.947	8988.57	579.552	712.007
13.941	9165.4	576.43	802.302
14.934	9374.88	564.86	933.619
15.928	9593.33	547.86	1085.44
16.922	9805.93	527.493	1247.85
17.915	10004.8	506.236	1419.31
18.909	10185.1	490.853	1602.07
19.902	10342.4	480.442	1797.29
20.896	10471.2	469.405	2001.46
21.89	10567.1	449.112	2205.75
22.883	10627.5	411.098	2382.27
23.877	10652.3	349.569	2530.75
24.871	10641	261.657	2654.1
25.864	10589.9	145.627	2750.53
26.858	10491.2	-1.24	2820.21
27.851	10333.8	-183.741	2863.08
28.845	10106.2	-408.367	2878.29
29.839	9798.11	-682.224	2865.32
30.832	9399.92	-1011.88	2825.59
31.826	8901.12	-1402.24	2763.18
32.82	8290.4	-1854.64	2684.78
33.813	7558.09	-2363.2	2598.85
34.807	6701.74	-2909.51	2514.57
35.8	5732.98	-3457.37	2440.21
36.794	4540.9	-3951.12	2381.34
37.788	3035.24	-4320.75	2339.65
38.781	1608.13	-4494.97	2313.11
39.775	389.954	-4419.26	2297.19
40.768	-494.819	-4072.35	2286.68
41.762	-960.133	-3473.89	2277.08
42.756	-990.969	-2679.83	2264.3
43.749	-664.372	-1767.76	2246.43
44.743	-148.888	-818.913	2222.11
45.737	322.549	96.455	2187.22
46.73	503.463	839.111	2133.75
47.724	197.394	1393.89	2049.39
48.717	-680.594	1850.08	1917.9
49.711	-2061.41	2210.01	1719.66
50.705	-3714.44	2483.64	1431.58
51.698	-5286.37	2684.71	1027.42
52.692	-6385.86	2827.45	479.689
53.686	-6694.25	2923.93	-236.272
54.679	-6065.07	2982.29	-1136.35
55.673	-4571.85	3005.98	-2220.03
56.666	-2481.98	2994.6	-3460.85
57.66	-167.202	2946.36	-4794.45
58.654	2010.48	2861.04	-6108.11
59.647	3791.92	2741.94	-7240.11
60.641	5056.18	2595.99	-7999.85
61.634	5613.96	2432.47	-8212.48
62.628	5902.93	2261.41	-7775.98
63.622	6025.09	2092.29	-6704.94
64.615	6070.52	1933.01	-5136.21
65.609	6096.58	1788.69	-3290.3
66.603	6123.65	1660.92	-1406.28
67.596	6143.86	1548.07	320.193
68.59	6135.7	1446.82	1771.65
69.583	6077.9	1354.45	2828.64
70.577	5958.86	1270.33	3565.82
71.571	5781.13	1195.62	4088.35
72.564	5561.77	1131.51	4440.25
73.558	5328.6	1077.25	4657.69
74.552	5113.23	1029.67	4767.44
75.545	4903.8	984.515	4790.16
76.539	4748.02	938.81	4744.24
77.532	4676.32	892.225	4647.96
78.526	4669.65	846.58	4519.54
79.52	4696.22	803.959	4376.12
80.513	4719.46	764.893	4232.42
81.507	4705.42	727.762	4099.52
82.5	4628.2	689.49	3983.72
83.494	4473.42	646.788	3885.97
84.488	4239.99	597.297	3802.37
85.481	3939.99	540.484	3726.24
86.475	3596.51	461.86	3650.74
87.469	3238.86	380.569	3570.89
88.462	2895.45	305.896	3484.18
89.456	2586.35	244.676	3390.13
90.449	2318.5	199.58	3289.51
91.443	2085.43	167.305	3183.97
92.437	1871.55	139.594	3075.95
93.43	1659.04	106.891	2968.35
94.424	1434.48	62.687	2863.95

## Sheet: Fig 3B
Temp	NTD	NTD+glu	SBP	SBP+glu
4.998	449.179	498.362	1827.12	594.821
5.992	446.161	490.157	1847.15	632.792
6.985	450.881	480.305	1732.28	585.98
7.979	467.431	464.592	1499.77	463.29
8.973	495.362	438.519	1212.54	302.731
9.966	529.197	401.433	948.505	153.67
10.96	555.08	357.266	766.971	56.116
11.954	572.394	312.678	691.276	28.692
12.947	579.552	273.714	712.007	68.575
13.941	576.43	243.391	802.302	159.252
14.934	564.86	221.654	933.619	279.8
15.928	547.86	207.005	1085.44	411.618
16.922	527.493	197.752	1247.85	541.64
17.915	506.236	191.721	1419.31	662.784
18.909	490.853	185.107	1602.07	772.487
19.902	480.442	172.22	1797.29	870.885
20.896	469.405	146.8	2001.46	959.584
21.89	449.112	103.885	2205.75	1041.65
22.883	411.098	40.531	2382.27	1121.29
23.877	349.569	-45.128	2530.75	1202.13
24.871	261.657	-155.789	2654.1	1284.4
25.864	145.627	-296.472	2750.53	1363.38
26.858	-1.24	-474.763	2820.21	1431.13
27.851	-183.741	-699.88	2863.08	1480.87
28.845	-408.367	-981.087	2878.29	1510.88
29.839	-682.224	-1326.04	2865.32	1525.35
30.832	-1011.88	-1738.92	2825.59	1531.42
31.826	-1402.24	-2217.89	2763.18	1534.75
32.82	-1854.64	-2751.89	2684.78	1538.59
33.813	-2363.2	-3317.43	2598.85	1542.43
34.807	-2909.51	-3876.75	2514.57	1544.6
35.8	-3457.37	-4378.48	2440.21	1544.02
36.794	-3951.12	-4761.33	2381.34	1541.15
37.788	-4320.75	-4961.1	2339.65	1538.13
38.781	-4494.97	-4921.35	2313.11	1538.17
39.775	-4419.26	-4606.23	2297.19	1544.18
40.768	-4072.35	-4011.99	2286.68	1557.13
41.762	-3473.89	-3172.19	2277.08	1575.08
42.756	-2679.83	-2153.12	2264.3	1593.9
43.749	-1767.76	-1040.31	2246.43	1609.81
44.743	-818.913	78.713	2222.11	1621.98
45.737	96.455	1009.77	2187.22	1633.07
46.73	839.111	1764.51	2133.75	1646.97
47.724	1393.89	2396.43	2049.39	1665.28
48.717	1850.08	2898.56	1917.9	1684.79
49.711	2210.01	3277.07	1719.66	1697.47
50.705	2483.64	3546.38	1431.58	1692.3
51.698	2684.71	3724.07	1027.42	1657.02
52.692	2827.45	3826.51	479.689	1578.54
53.686	2923.93	3866.34	-236.272	1424.25
54.679	2982.29	3852.24	-1136.35	1169.54
55.673	3005.98	3790.46	-2220.03	798.714
56.666	2994.6	3686.71	-3460.85	285.246
57.66	2946.36	3547.29	-4794.45	-394.075
58.654	2861.04	3379.14	-6108.11	-1251.92
59.647	2741.94	3189.53	-7240.11	-2280.74
60.641	2595.99	2986.33	-7999.85	-3441.09
61.634	2432.47	2778.64	-8212.48	-4649.81
62.628	2261.41	2577.09	-7775.98	-5773.82
63.622	2092.29	2392.58	-6704.94	-6639.14
64.615	1933.01	2233.32	-5136.21	-7063.6
65.609	1788.69	2101.96	-3290.3	-6910.43
66.603	1660.92	1994.61	-1406.28	-6142.74
67.596	1548.07	1902.64	320.193	-4849.67
68.59	1446.82	1816.11	1771.65	-3225.01
69.583	1354.45	1727.03	2828.64	-1505.96
70.577	1270.33	1631.08	3565.82	97.074
71.571	1195.62	1527.81	4088.35	1446.81
72.564	1131.51	1419.69	4440.25	2329.76
73.558	1077.25	1310.88	4657.69	2946.66
74.552	1029.67	1205.88	4767.44	3345.41
75.545	984.515	1108.6	4790.16	3569.74
76.539	938.81	1021.73	4744.24	3663.03
77.532	892.225	946.678	4647.96	3664.16
78.526	846.58	883.521	4519.54	3605.64
79.52	803.959	831.11	4376.12	3512.59
80.513	764.893	787.076	4232.42	3402.69
81.507	727.762	748.06	4099.52	3287.15
82.5	689.49	710.388	3983.72	3172.53
83.494	646.788	671.233	3885.97	3062.38
84.488	597.297	629.849	3802.37	2958.65
85.481	540.484	588.197	3726.24	2863
86.475	461.86	550.461	3650.74	2778.13
87.469	380.569	521.318	3570.89	2708.62
88.462	305.896	503.48	3484.18	2659.87
89.456	244.676	495.667	3390.13	2634.65
90.449	199.58	492.409	3289.51	2628.48
91.443	167.305	484.839	3183.97	2627.72
92.437	139.594	466.125	3075.95	2613.2
93.43	106.891	433.995	2968.35	2569.07
94.424	62.687	391.605	2863.95	2491.31

## Sheet: Fig 3C
Temperature	10 mM L-glu	5 mM L-glu	2 mM L-glu	1 mM L-glu	0.5 mM L-glu	No ligand
4.999	-15057.6	4739.26	4554.57	7124.91	137.174	4266.95
5.993	-13151.6	4591.55	4481.81	6929.35	204.432	4163.15
6.986	-12267.5	4179.13	4087.8	6432.92	308.066	3771.21
7.98	-12693.3	3531.84	3384.68	5664.37	451.632	3078.88
8.973	-14200.8	2723.25	2473.93	4755.01	624.068	2247.58
9.967	-16042	1914.31	1590.16	3873.82	803.549	1452.31
10.961	-17239.3	1281.32	893.784	3085.98	966.178	835.329
11.954	-17028.9	878.333	463.147	2537.67	1094.7	463.033
12.948	-15202.5	688.389	296.809	2235.62	1182.99	326.094
13.941	-12151.8	656.956	344.401	2129.99	1235.35	368.118
14.935	-8618.19	725.088	539.616	2158.43	1262.65	519.03
15.929	-5329.17	847.679	821.111	2265.69	1277.91	718.741
16.922	-2737.8	997.361	1140.95	2410.95	1293.36	927.627
17.916	-962.617	1161.03	1465.87	2568.71	1318.85	1127.32
18.909	115.167	1335.27	1775.47	2726.4	1361.15	1316.04
19.903	707.357	1522.48	2058.79	2880.68	1423.23	1502.2
20.897	1012.68	1727.71	2310.25	3033.06	1503.94	1697.94
21.89	1173.12	1955.8	2526.64	3185.64	1598.37	1913.73
22.884	1274.15	2209.01	2705.7	3338.48	1699.61	2155.05
23.877	1361.02	2485.57	2846.7	3488.74	1800.86	2420.86
24.871	1454.35	2779.2	2952.03	3631.56	1897.42	2704.16
25.865	1560.66	3079.76	3028.47	3761.11	1987.68	2993.44
26.858	1679.3	3352.07	3087.28	3860.83	2073.36	3275.05
27.852	1806.95	3598.51	3142.35	3938.35	2159.02	3536.03
28.845	1940.12	3818.84	3207.27	3992.06	2250.97	3766.94
29.839	2076.09	4007.48	3292.04	4022.99	2355.21	3963.54
30.833	2212.76	4162.56	3400.57	4035.42	2474.57	4108.08
31.826	2348.43	4284.31	3529.76	4035.07	2606.4	4227.43
32.82	2481.6	4372.85	3664.22	4026.72	2742.43	4324.26
33.813	2605.63	4426.94	3792.23	4013.06	2863.57	4398.52
34.807	2712.17	4444.85	3904.6	3995.39	2946.74	4448.31
35.801	2813.31	4425.82	3990.54	3975.31	3016.27	4472.53
36.794	2908.92	4371.45	4044.53	3955.32	3073.94	4473.49
37.788	2999.36	4285.72	4067.41	3937.62	3123.18	4457.26
38.781	3085.16	4174.35	4065.7	3921.78	3165.69	4431.83
39.775	3166.64	4044.21	4049.56	3903.77	3200.06	4404.57
40.769	3243.49	3902.7	4029.84	3877.29	3223.05	4380.55
41.762	3314.86	3757.63	4015.57	3837.06	3232.79	4362.25
42.756	3379.43	3616.84	4012.03	3782.08	3231.28	4350.02
43.749	3435.75	3487.81	4020.02	3711.13	3224.44	4342.17
44.743	3482.76	3376.87	4036	3636.69	3219.49	4334.1
45.736	3520.12	3288.38	4052.86	3570.99	3221.61	4316.35
46.73	3548.12	3224.19	4061.27	3521.47	3231.75	4272.3
47.724	3567.24	3183.61	4051.84	3489.61	3246.71	4176.5
48.717	3577.89	3163.81	4017.7	3470.25	3260.32	3995.11
49.711	3580.77	3160.81	3956.69	3453.07	3264.47	3652.05
50.704	3577.21	3170.28	3871.48	3424.79	3248.64	3119.82
51.698	3568.42	3183.7	3767.14	3369.92	3197.94	2369.73
52.692	3553.44	3191.38	3646.61	3268.4	3089.99	1385.53
53.685	3527.14	3178.92	3499.33	3089.81	2891.12	172.3
54.679	3479.77	3122.74	3309.24	2786.05	2446.8	-1243.16
55.672	3398.53	2995.63	3050.16	2285.12	1707.98	-2814.95
56.666	3269.2	2771.35	2675.41	1490.27	597.119	-4479.49
57.66	3076.26	2420.37	2121.01	288.818	-967.755	-6151.67
58.653	2800.53	1909.14	1305.24	-1424.05	-3014.7	-7714.65
59.647	2390.09	1194.79	132.205	-3704.05	-5469.7	-9011.08
60.64	1774.07	221.138	-1494.26	-6502.59	-8118.84	-9849.89
61.634	935.205	-1075.12	-3638.58	-9612.9	-10605.6	-10040.2
62.628	-186.222	-2739.3	-6279.1	-12645.6	-12483.4	-9448.34
63.621	-1636.61	-4752.63	-9242.85	-15066.9	-13322.3	-8054.29
64.615	-3413.31	-6979.62	-12163.6	-16316.8	-12841.9	-5978.59
65.608	-5418.52	-9139.86	-14510	-15986	-11017.9	-3461.81
66.602	-7425.03	-10838.4	-15711.1	-13979.2	-8110.73	-804.106
67.596	-9085.39	-11665.7	-15348.4	-10581.6	-4595.98	1709.2
68.589	-10004.3	-11337.4	-13331.1	-6377.82	-1020.65	3867.55
69.583	-9860.87	-9809.69	-9955.89	-2058.14	2151.51	5369.81
70.576	-8531.53	-7310.18	-5814.34	1793.82	4156.63	6442.91
71.57	-6151.76	-4264.91	-1591.33	4725.91	5424.76	7146.71
72.564	-3082.06	-1158.24	2142.95	6651.67	6201.44	7556.71
73.557	207.676	1608.04	4952.56	7862.01	6601.36	7748.83
74.551	3181.33	3730.38	6825.53	8520.42	6744.1	7784.67
75.544	5379.03	5116.43	7959.98	8792.9	6725.05	7708.56
76.538	7019.04	5991.03	8525.98	8811.99	6606.95	7552.06
77.532	8106.39	6464.93	8697.91	8670.42	6424.57	7340.34
78.525	8708.83	6655.24	8618.55	8430.11	6194.93	7097.08
79.519	8910.68	6661.56	8392.48	8133.25	5928.35	6845.76
80.512	8792.33	6561.14	8093.12	7809.98	5636.99	6607.66
81.506	8431.17	6412.93	7770.83	7481.65	5338.55	6397.85
82.5	7907.41	6261.89	7457.39	7162.05	5054.56	6221.54
83.493	7302.19	6139.64	7168.36	6858.67	4804.78	6072.93
84.487	6687.11	6061.43	6906.77	6575.86	4601.37	5937.57
85.48	6112.9	6022.17	6669.5	6319.59	4446.12	5797.88
86.474	5604.96	5995.78	6454.64	6101.89	4331.81	5639.29
87.468	5166.48	5941.84	6265.75	5941.83	4246.02	5454.47
88.461	4784.96	5820.57	6109.63	5859.53	4174.73	5244.29
89.455	4437.55	5611.22	5987.79	5863.36	4103.92	5015.85
90.448	4095.07	5324.35	5887.56	5935.82	4019.99	4779.32
91.442	3727.03	4999.84	5780.9	6028.65	3910.83	4545.03
92.436	3309.51	4689.97	5635.17	6075.83	3768.72	4321.33
93.429	2833.37	4436.5	5430.5	6022.37	3594.13	4113.12
94.423	2264.99	4254.63	5172	5852.68	3397.26	3915.77

## Sheet: Fig 3D
Wavelength (nm)	SBP	+5 uM	Protein + 100 uM glu
287.07	778.508	680.787	805.727
288	677.858	576.947	703.065
289.07	575.272	474.879	594.684
290	476.239	382.828	488.757
290.93	388.742	308.243	391.642
292.03	322.225	258.614	311.229
292.96	279.993	235.602	255.123
294.06	269.596	234.079	229.16
295	283.039	239.941	232.462
295.93	303.314	252.984	247.166
297.03	316.817	266.984	262.808
297.96	333.316	282.453	279.816
299.06	350.225	297.171	296.389
300	363.005	308.724	307.761
300.93	373.884	318.581	318.785
302.03	383.525	329.634	328.863
302.96	394.361	338.236	339.003
304.06	400.899	347.609	348.668
305	409.458	355.781	357.998
305.93	418.416	363.047	366.186
307.03	423.399	367.427	372.405
307.96	425.49	374.626	374.546
309.06	423.01	376.087	372.792
310	417.047	374.186	370.354
311.07	406.065	367.485	365.954
312	396.089	357.858	356.011
313.07	381.155	344.927	344.589
314	363.1	328.152	329.04
315.07	344.391	309.661	312.97
316	323.794	292.134	294.508
317.07	304.578	273.383	276.868
318	284.671	255.695	259.163
319.07	267.985	238.43	242.462
320	252.573	223.031	225.308
321.07	238.361	209.5	208.938
322	224.295	198.852	195.004
323.07	210.214	188.203	182.822
324	198.565	179.33	173.733
325.07	189.485	170.779	165.612
326	182.538	164.47	157.527
327.07	173.915	157.788	151.188
328	166.509	151.363	144.631
329.07	158.132	145.297	140.264
330	151.047	140.651	135.196
330.93	144.812	135.454	132.172
332.03	138.347	130.589	128.066
332.96	131.44	125.145	124.005
334.06	125.867	120.409	119.684
335	120.189	116.236	116.021
335.93	114.51	111.46	113.264
337.03	109.545	108.09	109.803
337.96	105.921	105.012	106.837
339.06	102.549	103.565	104.904
340	99.9176	100.611	102.569
341.07	96.1605	98.1458	99.5988
342	92.9723	95.5086	97.3461
343.07	90.1936	93.6514	95.0302
344	87.7443	91.7678	93.1677
345.07	85.5655	89.2441	91.2934
346	82.5985	87.3483	88.6076
347.07	80.8561	84.3841	86.6886
348	78.7856	83.1036	84.9023
349.07	76.8201	81.6647	83.2221
350	75.1555	80.0159	81.6534
351.07	73.2461	78.9992	80.4137
352	70.7361	78.3647	79.0364
353.07	69.3026	77.4067	78.952
354	68.0243	75.6065	77.5682
355.07	66.0635	75.0454	76.8838
356	64.7069	74.0455	75.4557
357.07	63.8484	73.3177	74.1658
358	62.5052	72.6618	73.6309
359.07	61.3195	71.5354	72.1149
360	59.5315	70.1904	71.1802
361.07	58.8705	69.4262	69.9921
362	58.1928	68.4874	69.1802
363.07	57.5191	67.3314	67.9327
364	56.1947	66.534	66.8291
365.07	55.0673	65.5025	65.6781
366	53.1912	64.5851	64.2759
367.07	52.2631	63.7672	63.4402
368	51.5495	63.0578	62.091
369.07	49.9764	61.7226	60.9058
370	49.4966	59.7694	59.198
371.07	48.7461	58.7869	57.6024
372	47.418	58.0347	56.7299
373.07	46.5162	56.8109	56.6542
374	45.4433	55.8316	56.6794
375.07	45.5688	55.214	56.0626
376	45.3598	54.2694	55.8568
377.07	44.8664	53.8904	55.1746
378	44.2474	53.4298	55.0376
379.07	44.1442	52.7384	54.5049
380	43.2719	52.5924	54.3045
381.07	42.6148	52.1337	53.2204
382	42.2097	51.4121	52.234
383.07	41.2128	50.7936	50.8437
384	40.7511	49.9088	49.8623
385.07	39.2223	49.479	48.8622
386	38.0995	48.9025	48.6347
387.07	37.4329	48.2463	48.4837
388	36.5101	47.6536	47.9583
389.07	35.7507	46.8378	47.1454
390	35.0842	46.1362	47.3244
391.07	34.8609	45.1822	47.5434
392	34.4211	44.4365	47.358
393.07	33.8734	43.6441	46.0726

## Sheet: Fig 3D inset
Cumulative Ligand Concentration (ÂµM)	Delta_Fluorescence
0	0
0.025	16.5618
0.075	15.8444
0.125	24.1985
0.175	28.0896
0.275	30.9183
0.475	44.271
0.675	49.7133
0.875	51.4672
1.375	58.4156
1.875	60.3139
2.875	64.9166

[truncated: 20 more sheets: Fig 4A, Fig 4B, Fig 5B, Fig 5C, Fig 5F, Fig 5G, SI Fig 3A, SI Fig 3B, SI Fig 3C, SI fig 4A, SI fig 4C, SI fig 5A, SI fig 5B, SI fig 5C, SI fig 5E, SI fig 5F, SI fig 6A, SI fig 6C, SI fig 6D, SI fig 6F]
